# Supplementary material for: Quality and Safety Assessment of Edible Seaweeds Alaria esculenta and Saccharina latissima Cultivated in Scotland
Source: Foods. 2021 Sep 17;10(9):2210. doi: 10.3390/foods10092210 (PMC8472205; doi:10.3390/foods10092210)
Supplement: Supplementary file 1 [file foods-10-02210-s001.zip]

Archive with 1 entries (1 files):
- foods-1364002-supplementary.pdf
